# Supplementary material for: Ultra-Robust Thermoconductive Films Made from Aramid Nanofiber and Boron Nitride Nanosheet for Thermal Management Application
Source: Polymers (Basel). 2021 Jun 22;13(13):2028. doi: 10.3390/polym13132028 (PMC8271841; doi:10.3390/polym13132028)
Supplement: Supplementary file 1 [file polymers-13-02028-s001.zip]

Archive with 1 entries (1 files):
- polymers-1238605-supplementary.pdf
